# Supplementary material for: Genetic and physiological requirements for high-level sesquiterpene-production in tomato glandular trichomes
Source: Front Plant Sci. 2023 Mar 3;14:1139274. doi: 10.3389/fpls.2023.1139274 (PMC10020594; doi:10.3389/fpls.2023.1139274)
Supplement: Supplementary file 3 [file Table_2.xlsx]

## Sheet: Normalised counts
			Normalised gene counts										Statistics
			Cultivar					F2-28					mean counts		difference	Shapiro tests		T-Test
gene	annotation	pathway	rep1	rep2	rep3	rep4	rep5	rep1	rep2	rep3	rep4	rep5	Cultivar	F2-18	Log2 F2-28 / Cultivar	p-value cultivar	p-value F2-28	p-value
Solyc08g005680	NDPS/zFPS	MEP	4756.08	26202.8	4451.31	49371.9	2832.6	404354	368203	327163	319760	361610	17523	356218	4.34544	0.078863	0.650511	5.92849e-07
Solyc01g109300	HDR	MEP	82525.8	113251	91918.2	139706	69901.3	317265	272464	253110	285843	240556	99460.3	273848	1.46118	0.783412	0.884462	1.20247e-05
Solyc11g010850	DXS2	MEP	62103	111774	71547.3	148279	57757.1	220112	204687	174916	192029	175045	90292	193358	1.0986	0.241382	0.463319	0.0019215
Solyc11g069380	HDS	MEP	68479.2	110659	87853.5	137062	52938.1	199848	177927	143819	175838	159526	91398.5	171392	0.907054	0.915293	0.932871	0.00298205
Solyc04g056390	IDI1	MEP	25012.4	30807.7	22388.7	45913.9	20377	116061	109827	90005.8	106618	84386.1	28899.9	101380	1.81063	0.205281	0.475486	1.92451e-05
Solyc03g114340	DXR	MEP	23665.6	38825	33269.3	44823.7	17494.1	85430.2	66733	58717.3	60838.3	65031.1	31615.5	67350	1.09104	0.865009	0.112726	0.000819007
Solyc08g080170	HMGS3	MVA	7524.73	12906.5	8102.81	16808.4	6454.94	36949.7	28745.9	26982.7	33838.2	29760.3	10359.5	31255.4	1.59315	0.288567	0.638868	5.23808e-05
Solyc07g045350	AACT3	MVA	1331.51	843.921	727.89	1126.96	1182.2	28197.9	18005	25148.8	23878.3	26284	1042.5	24302.8	4.54301	0.65052	0.449017	0.000168461
Solyc03g032020	HMGR1	MVA	4573.06	5682.71	6362.7	5134.14	6419.14	23202.2	29931.6	20796	20181.1	20634.9	5634.35	22949.2	2.02612	0.524356	0.0355347	0.000517004
Solyc01g009010	CMK	MEP	2677.14	6632.12	3464.44	8542.85	2407.09	22964	18365.6	16907.8	20824.6	19449.6	4744.73	19702.3	2.05397	0.237211	0.978019	1.60262e-05
Solyc11g007020	MDC2	MVA	4248.17	4797.51	3027.96	5727.23	3296.67	23198.7	18039.6	14277.5	18856	17812.9	4219.51	18436.9	2.12745	0.757643	0.657301	0.000241521
Solyc08g081570	MDS	MEP	5685.93	7719.13	7105.14	13938.1	5594.28	19278.8	15969.6	14555.8	19667.8	13328.8	8008.51	16560.2	1.04811	0.0456999	0.407273	0.00285605
Solyc02g038740	HMGR3	MVA	1081.54	1004.45	1336.89	254.823	570.1	19422.9	11830.7	19032.1	13033.9	18850.2	849.561	16434	4.27382	0.739738	0.0519181	0.000627234
Solyc01g067890	DXS1	MEP	8129.07	9209.75	11903.6	9543.29	8471.64	11413.5	11793.2	16776.9	10085.2	15790.7	9451.46	13171.9	0.478853	0.272086	0.315269	0.0450516
Solyc12g015860	FPS	MVA	3910.99	9801.41	4659.58	14932.3	3556.93	12401	11908.8	12171.6	11655	9017.21	7372.23	11430.7	0.632744	0.144439	0.0250085	0.140808
Solyc01g102820	MCT	MEP	3848.35	5402.93	4073.44	5822.34	2947.58	10631.6	8688.79	9510.96	9685.28	9206.58	4418.93	9544.64	1.11099	0.679408	0.847776	9.8391e-05
Solyc05g017760	AACT2	MVA	2268.11	3481.18	2669.62	2602.06	2061.45	9983.29	6957.75	7553.47	8756.5	8113.46	2616.48	8272.9	1.66076	0.513307	0.905883	9.04698e-05
Solyc04g015100	AACT1	MVA	7239.76	10191.3	8226.28	15817.9	6618.81	6650.11	6293.79	7810.6	8997.65	6075.16	9618.79	7165.46	-0.424796	0.170076	0.357516	0.22182
Solyc01g098840	MVK	MVA	2995.89	3829.75	2441.82	4939.44	2184.01	6252.77	5623.9	4129.71	4298.86	4645.56	3278.18	4990.16	0.606192	0.60387	0.403948	0.0305077
Solyc06g066310	PMK2	MVA	81.6838	165.115	54.0409	200.987	280.919	6688.45	4436.28	2914.11	5126.17	3992.05	156.549	4631.41	4.88676	0.801333	0.951781	0.00199416
Solyc05g055760	IDI2	MVA	2924.03	2816.13	2579.83	3506.51	2959.98	3125.23	2225.06	4480.84	4464.8	3951.47	2957.3	3649.48	0.303413	0.467875	0.335531	0.192287
Solyc02g082260	HMGR4	MVA	1642.27	3834.34	2064.36	1728.13	1056.2	2521.09	2887.04	4319.56	1907.69	2614.03	2065.06	2849.88	0.464718	0.210434	0.359109	0.241096
Solyc08g075390	Nudix	MVA	2183.97	2495.07	2018.64	3687.75	1830.1	3055.52	3470.97	1703.13	2372.08	2436.49	2443.11	2607.64	0.0940258	0.158204	0.882245	0.723335
Solyc04g009650	MDC1	MVA	974.678	1843.78	1210.1	1510.09	1527.15	2418.85	2920.64	2088.36	2091.53	1609.67	1413.16	2225.81	0.655404	0.873	0.847669	0.0171569
Solyc08g076140	PMK1	MVA	1279.92	926.479	1069.18	2425.3	1330.23	1109.51	1218.25	1092.1	2105.86	1495.54	1406.22	1404.25	-0.00202228	0.0796053	0.111774	0.99534
Solyc08g066950	DXS3	MEP	891.765	798.056	645.997	1476.9	789.052	938.729	531.564	414.722	679.271	648.434	920.353	642.544	-0.518392	0.0759187	0.817209	0.146935
Solyc04g005520	IPK	MVA	898.521	330.23	717.497	646.927	189.345	428.702	373.478	269.109	471.55	727.903	556.504	454.148	-0.293229	0.711657	0.567763	0.520329
Solyc12g056450	HMGS1	MVA	423.773	192.634	501.334	229.699	425.51	316.008	136.349	245.147	145.643	265.461	354.59	221.722	-0.677403	0.26972	0.41345	0.10282
Solyc08g007790	HMGS2	MVA	682.336	380.682	191.637	417.228	488.854	97.5907	8.89233	57.1395	208.915	28.7441	432.147	80.2562	-2.42884	0.938033	0.356832	0.00805401
Solyc02g062400	EOT1	Transcription_Factor	11385.4	6852.27	8440.78	10500.7	13159.1	8421.84	8256.03	6771.95	7844.44	7199.56	10067.6	7698.77	-0.387027	0.45	0.6	0.0987386
Solyc02g088190	MIXTA-like	Transcription_Factor	609.25	862.267	992.69	441.454	655.478	1617.22	1039.41	1246.01	1575.81	1711.97	712.228	1438.08	1.01374	0.88	0.38	0.0022361
Solyc08g005050	MYC1	Transcription_Factor	43687.9	36284	45884.5	70705.3	49373.6	43741.5	36054.4	28872	33662.7	29693.5	49187.1	34404.9	-0.515667	0.74	0.09	0.0573295
Solyc10g086250	MYB75	Transcription_Factor	711.201	229.326	510.063	148.946	966.692	188.211	81.019	82.9444	112.217	108.213	513.246	114.521	-2.16404	0.3	0.47	0.0624646
Solyc12g099900	SCL3	Transcription_Factor	3661.03	4591.12	4501.61	3941.68	3720.8	10355.1	9416.98	6097.34	7449.29	5556.92	4083.25	7775.12	0.929148	0.21	0.57	0.0149633

## Sheet: Raw counts
gene_id	Cultivar_rep1	Cultivar_rep2	Cultivar_rep3	Cultivar_rep4	Cultivar_rep5	F2_28_rep1	F2_28_rep2	F2_28_rep3	F2_28_rep4	F2_28_rep5
Solyc01g009010	4359	1446	8334	9521	3496	19766	18588	18346	17444	23006
Solyc01g067890	13236	2008	28635	10636	12304	9824	11936	18204	8448	18678
Solyc01g098840	4878	835	5874	5505	3172	5382	5692	4481	3601	5495
Solyc01g102820	6266	1178	9799	6489	4281	9151	8794	10320	8113	10890
Solyc01g109300	134371	24692	221117	155702	101523	273082	275763	274640	239440	284542
Solyc02g038740	1761	219	3216	284	828	16718	11974	20651	10918	22297
Solyc02g062400	18538	1494	20305	11703	19112	7249	8356	7348	6571	8516
Solyc02g082260	2674	836	4966	1926	1534	2170	2922	4687	1598	3092
Solyc02g088190	992	188	2388	492	952	1392	1052	1352	1320	2025
Solyc03g032020	7446	1239	15306	5722	9323	19971	30294	22565	16905	24408
Solyc03g114340	38533	8465	80032	49956	25408	73533	67541	63712	50962	76922
Solyc04g005520	1463	72	1726	721	275	369	378	292	395	861
Solyc04g009650	1587	402	2911	1683	2218	2082	2956	2266	1752	1904
Solyc04g015100	11788	2222	19789	17629	9613	5724	6370	8475	7537	7186
Solyc04g056390	40726	6717	53858	51171	29595	99898	111157	97662	89310	99816
Solyc05g017760	3693	759	6422	2900	2994	8593	7042	8196	7335	9597
Solyc05g055760	4761	614	6206	3908	4299	2690	2252	4862	3740	4674
Solyc06g066310	133	36	130	224	408	5757	4490	3162	4294	4722
Solyc07g045350	2168	184	1751	1256	1717	24271	18223	27288	20002	31090
Solyc08g005050	71134	7911	110379	78801	71709	37650	36491	31328	28198	35123
Solyc08g005680	7744	5713	10708	55025	4114	348043	372661	354993	267851	427730
Solyc08g007790	1111	83	461	465	710	84	9	62	175	34
Solyc08g066950	1452	174	1554	1646	1146	808	538	450	569	767
Solyc08g075390	3556	544	4856	4110	2658	2630	3513	1848	1987	2882
Solyc08g076140	2084	202	2572	2703	1932	955	1233	1185	1764	1769
Solyc08g080170	12252	2814	19492	18733	9375	31804	29094	29278	28345	35202
Solyc08g081570	9258	1683	17092	15534	8125	16594	16163	15794	16475	15766
Solyc10g086250	1158	50	1227	166	1404	162	82	90	94	128
Solyc11g007020	6917	1046	7284	6383	4788	19968	18258	15492	15795	21070
Solyc11g010850	101118	24370	172113	165257	83885	189459	207165	189795	160856	207052
Solyc11g069380	111500	24127	211339	152756	76886	172017	180081	156053	147293	188695
Solyc12g015860	6368	2137	11209	16642	5166	10674	12053	13207	9763	10666
Solyc12g056450	690	42	1206	256	618	272	138	266	122	314
Solyc12g099900	5961	1001	10829	4393	5404	8913	9531	6616	6240	6573
